# Supplementary material for: Charge-Mediated Pyrin Oligomerization Nucleates Antiviral IFI16 Sensing of Herpesvirus DNA
Source: mBio. 2019 Jul 23;10(4):e01428-19. doi: 10.1128/mBio.01428-19 (PMC6650555; doi:10.1128/mBio.01428-19)
Supplement: TABLE S1 [file mBio.01428-19-st001.xlsx]

## Sheet: Sheet1
Supplemental Table S1. IFI16-GFP protein interactions that passed specificity filtering in HEK293Ts.
				Protein Abundance						SAINT Probability score
				R23K IFI16-GFP		R23Q IFI16-GFP		mEGFP
Accession	Gene	Description	GO term	Rep 1	Rep 2	Rep 1	Rep 2	Rep 1	Rep 2	R23K IFI16-GFP	R23Q IFI16-GFP		Gene	MW [kDa]	Coverage [%]	# Peptides	# PSMs	# Unique Peptides
Q9NY61	AATF	Protein AATF	Ribosome Biogenesis	941820	804808	696346	614582	2797.01	10467.1	1	1		AATF	63.1	13	5	27	5
O00468	AGRN	Agrin	Glycosaminoglycan Metabolism	235597	325674	211911	158835	3582.76	0	1	1		AGRN	217.1	1	3	4	3
Q9UIG0	BAZ1B	Tyrosine-protein kinase BAZ1B	Regulation of Gene Expression	880806	794092	704243	881967	39672.4	23611	1	1		BAZ1B	170.8	6	9	27	8
Q14692	BMS1	Ribosome biogenesis protein BMS1 homolog	rRNA Processing	361907	328356	270956	353747	17807.4	4696.92	1	1		BMS1	145.7	2	2	8	2
Q14137	BOP1	Ribosome biogenesis protein BOP1	Ribosome Biogenesis	1.082e+06	1.06681e+06	832522	872999	106821	14622.2	1	1		BOP1	83.6	18	9	26	9
P01024	C3	Complement C3	Infection Response	98474.9	39731.5	37805.5	54709.6	4514.12	0	1	1		C3	187	4	5	5	4
Q9BRJ6	C7ORF50	Uncharacterized protein C7orf50	RNA Binding	1.92874e+06	1.64351e+06	1.29657e+06	1.50249e+06	4566.27	0	1	1		C7ORF50	22.1	35	5	28	5
Q6P1J9	CDC73	Parafibromin	PAF1 Complex	1.53354e+06	1.69671e+06	1.49187e+06	483029	113681	121017	1	0.655		CDC73	60.5	25	13	54	13
Q03701	CEBPZ	CCAAT/enhancer-binding protein zeta	Regulation of Gene Expression	3.51544e+06	3.05826e+06	2.66112e+06	3.14801e+06	54174.6	47085	1	1		CEBPZ	120.9	18	15	72	15
Q7Z7K6	CENPV	Centromere protein V	Chromosome Structure	1.109e+06	1.03232e+06	961840	1.0109e+06	33943.6	11836	1	1		CENPV	29.9	19	4	18	4
Q9BQ75	CMSS1	Protein CMSS1	RNA Binding	417148	450072	377128	501549	5351.59	0	1	1		CMSS1	31.9	15	4	11	4
P39060	COL18A1	Collagen alpha-1(XVIII) chain	Extracellular Matrix	209708	328584	202574	187000	4773.45	0	1	1		COL18A1	178.1	2	2	5	2
P49711	CTCF	Transcriptional repressor CTCF	Chromatin Modifying	1.05615e+06	989015	1.23085e+06	1.17024e+06	0	0	1	1		CTCF	82.7	14	8	41	8
Q6PD62	CTR9	RNA polymerase-associated protein CTR9 homolog	PAF1 Complex	775009	889883	697890	107623	4926.85	6943.98	1	0.995		CTR9	133.4	14	12	26	12
P51398	DAP3	28S ribosomal protein S29, mitochondrial	Mitochondrial Ribosome	5.96924e+06	5.62658e+06	4.64779e+06	4.99041e+06	359043	372153	1	1		DAP3	45.5	35	13	79	13
Q13206	DDX10	Probable ATP-dependent RNA helicase DDX10	RNA Processing	2.34416e+06	2.1611e+06	1.76658e+06	1.86895e+06	94008	16973.7	1	1		DDX10	100.8	15	13	53	13
Q9GZR7	DDX24	ATP-dependent RNA helicase DDX24	RNA Processing	2.24258e+06	2.13262e+06	1.67179e+06	1.96446e+06	34210.5	9904.71	1	1		DDX24	96.3	22	16	76	16
Q96GQ7	DDX27	Probable ATP-dependent RNA helicase DDX27	rRNA Processing	1.87388e+06	1.717e+06	1.42272e+06	1.43544e+06	132372	35075.4	1	1		DDX27	89.8	13	10	53	10
Q9H8H2	DDX31	Probable ATP-dependent RNA helicase DDX31	Ribosome Biogenesis	1.54686e+06	1.37515e+06	1.2094e+06	1.24427e+06	19329.3	19412.1	1	1		DDX31	94	12	9	37	9
Q8TDD1	DDX54	ATP-dependent RNA helicase DDX54	RNA Processing	651260	573195	524424	550201	27962.2	36924.4	1	1		DDX54	98.5	11	7	27	7
Q9NY93	DDX56	Probable ATP-dependent RNA helicase DDX56	rRNA Processing	892106	980147	719046	593715	89851.7	20538.4	1	1		DDX56	61.6	13	7	25	7
Q9UPY3	DICER1	Endoribonuclease Dicer	RNA Processing	196662	154689	178187	134656	10109	14829.6	1	1		DICER1	218.5	1	2	7	2
Q9UNQ2	DIMT1	Probable dimethyladenosine transferase	rRNA Processing	426477	398592	278137	300909	27298.2	43142.5	1	1		DIMT1	35.2	10	3	10	3
Q6P2E9	EDC4	Enhancer of mRNA-decapping protein 4	RNA Processing	196621	177916	172834	178323	37391.9	18484.3	0.993	0.991		EDC4	151.6	4	4	10	4
O75616	ERAL1	GTPase Era, mitochondrial	Mitochondrial Ribosome	540454	554392	469045	478416	13141.1	50517.4	1	1		ERAL1	48.3	10	3	15	3
Q8IY81	FTSJ3	pre-rRNA processing protein FTSJ3	rRNA Processing	2.59257e+06	2.14841e+06	1.92055e+06	1.8862e+06	161580	109509	1	1		FTSJ3	96.5	14	9	51	9
Q9NY12	GAR1	H/ACA ribonucleoprotein complex subunit 1	rRNA Processing	3.96256e+06	3.51688e+06	3.21415e+06	2.94433e+06	59809.9	58291.5	1	1		GAR1	22.3	32	6	37	6
Q49A26	GLYR1	Putative oxidoreductase GLYR1	Chromatin Modifying	1.47451e+06	1150875	1.12062e+06	1.20282e+06	39575.8	30997.6	1	1		GLYR1	60.5	31	11	59	11
Q13823	GNL2	Nucleolar GTP-binding protein 2	Ribosome Biogenesis	1.15906e+06	1.11351e+06	886989	819055	22318.9	8007.41	1	1		GNL2	83.6	12	8	41	8
Q5T3I0	GPATCH4	G patch domain-containing protein 4	RNA Binding	716991	667684	571292	684464	32530.9	11034.6	1	1		GPATCH4	50.4	10	4	15	4
P35052	GPC1	Glypican-1	Glycosaminoglycan Metabolism	1.20969e+06	1.35263e+06	842688	343215	0	0	1	1		GPC1	61.6	23	9	21	9
P51654	GPC3	Glypican-3	Glycosaminoglycan Metabolism	590231	665847	388991	138929	0	0	1	1		GPC3	65.5	9	4	20	4
O75487	GPC4	Glypican-4	Glycosaminoglycan Metabolism	4.13791e+06	5.03777e+06	2.96362e+06	1.3685e+06	0	7089.67	1	1		GPC4	62.4	33	14	71	12
Q9Y625	GPC6	Glypican-6	Glycosaminoglycan Metabolism	1.4095e+06	1.5137e+06	1.20966e+06	444332	0	0	1	1		GPC6	62.7	24	10	38	8
Q12849	GRSF1	G-rich sequence factor 1	RNA Processing	508204	498765	391487	486865	44244.9	116600	0.967	0.638		GRSF1	53.1	10	4	21	4
Q9BQ67	GRWD1	Glutamate-rich WD repeat-containing protein 1	Chromatin Modifying	3.06685e+06	2.81034e+06	2.52692e+06	2.42492e+06	144629	174031	1	1		GRWD1	49.4	26	8	52	8
P07305	H1F0	Histone H1.0	Chromatin Modifying	7.35757e+06	7.31244e+06	5.93109e+06	6.94989e+06	134439	96737.1	1	1		H1F0	20.9	21	4	47	4
Q9UII4	HERC5	E3 ISG15--protein ligase HERC5	Infection Response	956618	962382	643042	580619	10213.5	0	1	1		HERC5	116.8	10	9	30	9
Q16666	IFI16	Gamma-interferon-inducible protein 16	DNA Binding	1.04251e+09	1.41599e+09	9.88559e+08	7.5345e+08	4263.65	439349	1	1		IFI16	88.2	14	17	1062	17
Q9H9L3	ISG20L2	Interferon-stimulated 20 kDa exonuclease-like 2	rRNA Processing	612781	525989	476048	493516	2287.66	0	1	1		ISG20L2	39.1	18	5	22	5
Q1ED39	KNOP1	Lysine-rich nucleolar protein 1	RNA Binding	197828	171029	159676	191696	0	0	1	1		KNOP1	51.6	9	3	9	3
O00505	KPNA3	Importin subunit alpha-4	Protein Localization	878136	959657	752584	473571	128560	140952	0.887	0.31		KPNA3	57.8	12	5	26	4
Q8N9T8	KRI1	Protein KRI1 homolog	rRNA Processing	2.74581e+06	2.50944e+06	1.98462e+06	2.33911e+06	40577.8	0	1	1		KRI1	82.5	15	9	51	9
Q13601	KRR1	KRR1 small subunit processome component homolog	rRNA Processing	6.56148e+06	6.26149e+06	4.88847e+06	5.19629e+06	76041.4	73180.5	1	1		KRR1	43.6	36	12	67	12
Q9UN81	L1RE1	LINE-1 retrotransposable element ORF1 protein	Regulation of Gene Expression	340150	252886	320465	307180	0	0	1	1		L1RE1	40	7	2	9	2
Q71RC2	LARP4	La-related protein 4	Regulation of Gene Expression	1.31124e+06	1.29919e+06	1.02909e+06	994906	87944.9	63645	1	1		LARP4	80.5	12	7	29	7
Q4G0J3	LARP7	La-related protein 7	Regulation of Gene Expression	2.37213e+06	2.16075e+06	1.84236e+06	2.11182e+06	12063.1	15226.6	1	1		LARP7	66.9	15	8	40	8
Q9Y4W2	LAS1L	Ribosomal biogenesis protein LAS1L	5FMC	400229	432839	214781	275774	30090.9	31734.9	1	0.997		LAS1L	83	7	4	16	4
Q8WVC0	LEO1	RNA polymerase-associated protein LEO1	PAF1 Complex	473001	506436	421467	123898	0	0	1	0.999		LEO1	75.4	9	4	13	4
Q9BRT6	LLPH	Protein LLP homolog	Regulation of Gene Expression	532047	435087	361869	384809	31638.7	0	1	1		LLPH	15.2	29	3	17	3
Q9NX58	LYAR	Cell growth-regulating nucleolar protein	rRNA Processing	3.82432e+06	3.92601e+06	3.22083e+06	3.88506e+06	36049.1	31526.2	1	1		LYAR	43.6	21	9	57	9
Q96A72	MAGOHB	Protein mago nashi homolog 2	RNA Processing	638597	616117	471054	485786	90235.5	43324.1	1	0.997		MAGOHB	17.3	43	6	32	6
Q9BXY0	MAK16	Protein MAK16 homolog	rRNA Processing	494632	453925	354683	456066	11192.9	0	1	1		MAK16	35.3	9	3	12	3
Q9HCE1	MOV10	Putative helicase MOV-10	RNA Processing	1.28395e+07	1.18739e+07	1.00173e+07	9.80072e+06	326625	357023	1	1		MOV10	113.6	42	35	190	35
Q9HC36	MRM3	rRNA methyltransferase 3, mitochondrial	Mitochondrial Ribosome	173362	186638	144424	231607	10566.3	38103.4	1	0.999		MRM3	47	5	2	5	2
Q9BYD6	MRPL1	39S ribosomal protein L1, mitochondrial	Mitochondrial Ribosome	613249	703167	490022	553175	33806.1	58494.4	1	1		MRPL1	36.9	18	5	20	5
Q9Y3B7	MRPL11	39S ribosomal protein L11, mitochondrial	Mitochondrial Ribosome	2.19519e+06	2.3152e+06	1.72187e+06	2.54045e+06	143920	163004	1	1		MRPL11	20.7	37	6	48	6
Q9P015	MRPL15	39S ribosomal protein L15, mitochondrial	Mitochondrial Ribosome	883995	888872	633122	619920	101301	90235.1	1	0.913		MRPL15	33.4	25	6	34	6
Q9H0U6	MRPL18	39S ribosomal protein L18, mitochondrial	Mitochondrial Ribosome	274502	232128	201291	252510	22214.8	29348.3	1	1		MRPL18	20.6	9	2	2	2
P49406	MRPL19	39S ribosomal protein L19, mitochondrial	Mitochondrial Ribosome	304550	296058	236363	260423	32721.5	30557.8	1	0.999		MRPL19	33.5	11	3	15	3
Q7Z2W9	MRPL21	39S ribosomal protein L21, mitochondrial	Mitochondrial Ribosome	560562	499046	414276	491438	34622.6	26513.6	1	1		MRPL21	22.8	34	5	12	5
Q9NWU5	MRPL22	39S ribosomal protein L22, mitochondrial	Mitochondrial Ribosome	566454	538542	441677	511855	39501.3	18551.9	1	1		MRPL22	23.6	21	4	20	4
Q16540	MRPL23	39S ribosomal protein L23, mitochondrial	Mitochondrial Ribosome	521979	480508	384110	407424	66661.5	59138.4	0.997	0.86		MRPL23	17.8	15	2	12	2
P09001	MRPL3	39S ribosomal protein L3, mitochondrial	Mitochondrial Ribosome	578883	537782	392096	387918	54797.5	38048.2	1	1		MRPL3	38.6	16	5	21	5
Q8IXM3	MRPL41	39S ribosomal protein L41, mitochondrial	Mitochondrial Ribosome	351715	330809	239873	271761	30026.2	38356.6	1	0.997		MRPL41	15.4	23	3	12	3
Q8N983	MRPL43	39S ribosomal protein L43, mitochondrial	Mitochondrial Ribosome	862151	853476	698054	832604	134982	121551	0.885	0.604		MRPL43	23.4	22	5	20	5
Q9H9J2	MRPL44	39S ribosomal protein L44, mitochondrial	Mitochondrial Ribosome	372181	356467	255652	295949	53492.8	56131.2	0.935	0.31		MRPL44	37.5	13	3	9	3
Q9BRJ2	MRPL45	39S ribosomal protein L45, mitochondrial	Mitochondrial Ribosome	571063	530758	457483	483293	78476.7	72460	0.98	0.773		MRPL45	35.3	20	5	15	5
Q13405	MRPL49	39S ribosomal protein L49, mitochondrial	Mitochondrial Ribosome	709686	697977	536191	610918	95411.3	84262.2	0.996	0.748		MRPL49	19.2	27	4	20	4
Q6P161	MRPL54	39S ribosomal protein L54, mitochondrial	Mitochondrial Ribosome	244577	239922	203463	288735	19048.7	20289	1	1		MRPL54	15.8	30	2	12	2
Q9BYD2	MRPL9	39S ribosomal protein L9, mitochondrial	Mitochondrial Ribosome	581257	555159	431934	556471	55810	78708.9	0.999	0.967		MRPL9	30.2	17	4	15	4
P82664	MRPS10	28S ribosomal protein S10, mitochondrial	Mitochondrial Ribosome	1.36286e+06	1.35054e+06	1.27069e+06	1.29181e+06	134593	103077	1	1		MRPS10	23	34	6	31	6
P82912	MRPS11	28S ribosomal protein S11, mitochondrial	Mitochondrial Ribosome	597758	573253	429201	451237	32417.1	59225.3	1	1		MRPS11	20.6	13	2	11	2
O60783	MRPS14	28S ribosomal protein S14, mitochondrial	Mitochondrial Ribosome	479641	524020	400873	501460	45676.5	39294.4	1	1		MRPS14	15.1	19	2	13	2
P82914	MRPS15	28S ribosomal protein S15, mitochondrial	Mitochondrial Ribosome	1.55129e+06	1.38721e+06	1.22675e+06	1.55568e+06	128363	32584.4	1	1		MRPS15	29.8	22	6	36	6
Q9Y3D3	MRPS16	28S ribosomal protein S16, mitochondrial	Mitochondrial Ribosome	3.2543e+06	3.41215e+06	2.39238e+06	2.95791e+06	144224	235300	1	1		MRPS16	15.3	25	3	27	3
Q9Y2R5	MRPS17	28S ribosomal protein S17, mitochondrial	Mitochondrial Ribosome	3.88946e+06	3.91849e+06	3.154e+06	2.98373e+06	145846	140964	1	1		MRPS17	14.5	52	4	30	4
Q9NVS2	MRPS18A	28S ribosomal protein S18a, mitochondrial	Mitochondrial Ribosome	300312	300208	244391	305821	0	0	1	1		MRPS18A	22.2	8	2	8	2
Q9Y676	MRPS18B	28S ribosomal protein S18b, mitochondrial	Mitochondrial Ribosome	2.21338e+06	2.39286e+06	1.70965e+06	1.74542e+06	77568	54666.5	1	1		MRPS18B	29.4	34	7	44	7
Q9Y3D5	MRPS18C	28S ribosomal protein S18c, mitochondrial	Mitochondrial Ribosome	97605.2	107463	75287.8	89570.7	7348.85	0	1	1		MRPS18C	15.8	17	2	3	2
Q9Y399	MRPS2	28S ribosomal protein S2, mitochondrial	Mitochondrial Ribosome	1.76541e+06	1.69961e+06	1.42139e+06	1.47596e+06	97617.3	128770	1	1		MRPS2	33.2	37	8	48	8
P82650	MRPS22	28S ribosomal protein S22, mitochondrial	Mitochondrial Ribosome	5.29233e+06	4.82143e+06	4.20332e+06	4.19648e+06	259312	196911	1	1		MRPS22	41.3	44	15	101	15
Q9Y3D9	MRPS23	28S ribosomal protein S23, mitochondrial	Mitochondrial Ribosome	3.34892e+06	3.13003e+06	2.56003e+06	2737553	174668	217597	1	1		MRPS23	21.8	26	5	29	5
Q96EL2	MRPS24	28S ribosomal protein S24, mitochondrial	Mitochondrial Ribosome	772001	734006	662833	675810	48146.9	45233.5	1	1		MRPS24	19	12	2	7	2
P82663	MRPS25	28S ribosomal protein S25, mitochondrial	Mitochondrial Ribosome	1.00181e+06	974012	739232	737639	29797	31505.9	1	1		MRPS25	20.1	42	5	30	5
Q9BYN8	MRPS26	28S ribosomal protein S26, mitochondrial	Mitochondrial Ribosome	1.35808e+06	1.48677e+06	1.15804e+06	1.52814e+06	95154.6	83430	1	1		MRPS26	24.2	31	6	48	6
Q92552	MRPS27	28S ribosomal protein S27, mitochondrial	Mitochondrial Ribosome	6.53501e+06	6.54197e+06	5.45488e+06	6.1017e+06	286684	270123	1	1		MRPS27	47.6	22	9	73	9
Q9Y2Q9	MRPS28	28S ribosomal protein S28, mitochondrial	Mitochondrial Ribosome	1.6765e+06	1.69369e+06	1.40253e+06	1.6742e+06	107104	151647	1	1		MRPS28	20.8	34	5	27	5
Q92665	MRPS31	28S ribosomal protein S31, mitochondrial	Mitochondrial Ribosome	3.4142e+06	2.58007e+06	2.7005e+06	3.2563e+06	171633	147456	1	1		MRPS31	45.3	39	12	65	12
Q9Y291	MRPS33	28S ribosomal protein S33, mitochondrial	Mitochondrial Ribosome	231938	323254	197873	0	0	0	1	0.5		MRPS33	12.6	18	2	10	2
P82930	MRPS34	28S ribosomal protein S34, mitochondrial	Mitochondrial Ribosome	2454551	2.25998e+06	1.83773e+06	1.4737e+06	111003	124711	1	1		MRPS34	25.6	44	8	43	8
P82673	MRPS35	28S ribosomal protein S35, mitochondrial	Mitochondrial Ribosome	651943	520014	457804	428751	34369.3	45704	1	1		MRPS35	36.8	17	4	24	4
P82675	MRPS5	28S ribosomal protein S5, mitochondrial	Mitochondrial Ribosome	784867	646164	684489	674098	29734.3	36683.2	1	1		MRPS5	48	14	6	27	6
P82932	MRPS6	28S ribosomal protein S6, mitochondrial	Mitochondrial Ribosome	887518	811561	780098	831618	52009.1	38943.3	1	1		MRPS6	14.2	30	4	24	4
Q9Y2R9	MRPS7	28S ribosomal protein S7, mitochondrial	Mitochondrial Ribosome	1.74193e+06	1.59494e+06	1.40019e+06	1.46541e+06	126823	104113	1	1		MRPS7	28.1	33	7	38	7
P82933	MRPS9	28S ribosomal protein S9, mitochondrial	Mitochondrial Ribosome	2.85517e+06	2.86973e+06	2.34767e+06	2.58406e+06	190819	162396	1	1		MRPS9	45.8	36	12	70	12
Q9UKD2	MRTO4	mRNA turnover protein 4 homolog	Ribosome Biogenesis	2.70041e+06	2.59558e+06	2.08243e+06	2.51269e+06	16920.5	22123.6	1	1		MRTO4	27.5	57	13	83	13
Q09161	NCBP1	Nuclear cap-binding protein subunit 1	RNA Processing	594976	662489	529302	503343	44152.6	80912.4	1	1		NCBP1	91.8	4	3	17	3
Q8NEJ9	NGDN	Neuroguidin	rRNA Processing	437020	415466	323106	383661	5976.25	0	1	1		NGDN	35.9	25	6	36	6
Q9NX24	NHP2	H/ACA ribonucleoprotein complex subunit 2	rRNA Processing	3.45219e+06	3.40135e+06	2.56571e+06	2.76571e+06	74260.5	76573.9	1	1		NHP2	17.2	42	4	28	4
Q9BYG3	NIFK	MKI67 FHA domain-interacting nucleolar phosphoprotein	rRNA Processing	148100	121622	102556	84274.8	0	4694.35	1	1		NIFK	34.2	21	4	18	4
Q9Y221	NIP7	60S ribosome subunit biogenesis protein NIP7 homolog	Ribosome Biogenesis	7.46178e+06	6.18905e+06	5.7105e+06	5.32448e+06	58272.8	34931.3	1	1		NIP7	20.4	59	8	67	8
O15226	NKRF	NF-kappa-B-repressing factor	Regulation of Gene Expression	1.13352e+07	1.08308e+07	8.88102e+06	1.02548e+07	698356	641935	1	1		NKRF	77.6	40	26	143	26
Q8WTT2	NOC3L	Nucleolar complex protein 3 homolog	Regulation of Gene Expression	571322	457195	413829	465657	25510.6	3046.78	1	1		NOC3L	92.5	7	4	20	4
Q9BSC4	NOL10	Nucleolar protein 10	RNA Binding	1.2865e+06	1.12768e+06	964942	934028	17145.3	9717.37	1	1		NOL10	80.3	18	10	47	10
Q9H6R4	NOL6	Nucleolar protein 6	rRNA Processing	1.49222e+06	1.33007e+06	1.06334e+06	974581	124151	142931	1	0.995		NOL6	127.5	10	10	45	10
Q9Y3C1	NOP16	Nucleolar protein 16	Ribosome Biogenesis	1.05697e+06	1.09069e+06	894939	727299	20968.4	16489.5	1	1		NOP16	21.2	20	4	24	4
O95478	NSA2	Ribosome biogenesis protein NSA2 homolog	rRNA Processing	1.24299e+06	1.10461e+06	971429	918665	47760.2	67311.7	1	1		NSA2	30	19	5	29	5
O96028	NSD2	Histone-lysine N-methyltransferase NSD2	Chromatin Modifying	723516	672391	594456	561762	18175	32434.5	1	1		NSD2	152.2	4	5	17	5
O15381	NVL	Nuclear valosin-containing protein-like	Ribosome Biogenesis	2.45844e+06	2.98868e+06	2.37223e+06	2.26129e+06	92505.4	14355	1	1		NVL	95	27	19	94	19
Q8N7H5	PAF1	RNA polymerase II-associated factor 1 homolog	PAF1 Complex	1.08459e+06	1.23533e+06	1.01823e+06	344546	24516	33827.5	1	1		PAF1	59.9	24	9	28	9
Q9NWT1	PAK1IP1	p21-activated protein kinase-interacting protein 1	Ribosome Biogenesis	3.78877e+06	3.43269e+06	2.75998e+06	2.57022e+06	15315.2	8733.79	1	1		PAK1IP1	43.9	25	8	37	8
Q8NDF8	PAPD5	Non-canonical poly(A) RNA polymerase PAPD5	RNA Processing	852809	778290	675484	625952	0	0	1	1		PAPD5	63.2	14	6	27	6
Q14690	PDCD11	Protein RRP5 homolog	rRNA Processing	1.14255e+06	915071	840171	939123	23316.7	22362.9	1	1		PDCD11	208.6	5	8	32	8
Q8IZL8	PELP1	Proline-, glutamic acid- and leucine-rich protein 1	5FMC	312595	318630	174214	189278	6263.07	4643	1	1		PELP1	119.6	5	5	7	5
O00541	PES1	Pescadillo homolog	Ribosome Biogenesis	764479	743442	596845	629402	52458	17338	1	1		PES1	68	9	6	12	6
Q99575	POP1	Ribonucleases P/MRP protein subunit POP1	RNA Processing	1.64267e+06	1.51751e+06	1.14602e+06	1.37227e+06	18864.2	12227.5	1	1		POP1	114.6	17	12	49	12
Q9NQ55	PPAN	Suppressor of SWI4 1 homolog	Ribosome Biogenesis	2.50324e+06	2.35704e+06	1.92286e+06	2.07413e+06	45477.7	22704.2	1	1		PPAN	53.2	22	10	43	10
O75569	PRKRA	Interferon-inducible double-stranded RNA-dependent protein kinase activator A	RNA Processing	1.11919e+06	1.15644e+06	861417	990607	85540	109344	1	1		PRKRA	34.4	24	7	34	7
O75127	PTCD1	Pentatricopeptide repeat-containing protein 1, mitochondrial	Mitochondrial Ribosome	88841.1	100864	81246.5	106040	11254.6	17195.8	0.993	0.983		PTCD1	78.8	3	2	3	2
Q96EY7	PTCD3	Pentatricopeptide repeat domain-containing protein 3, mitochondrial	Mitochondrial Ribosome	3.46091e+06	3.36209e+06	2.75438e+06	3.09803e+06	268128	183402	1	1		PTCD3	78.5	27	13	79	13
Q15397	PUM3	Pumilio homolog 3	Nucleic Acid Binding	8.23252e+06	7.5484e+06	6.52227e+06	6.10917e+06	30845.2	139973	1	1		PUM3	73.5	33	21	130	21
Q00577	PURA	Transcriptional activator protein Pur-alpha	Regulation of Gene Expression	345308	333254	252642	347887	23265.7	41515.3	1	1		PURA	34.9	8	3	6	3
Q13610	PWP1	Periodic tryptophan protein 1 homolog	Chromatin Modifying	5.58553e+06	5.03799e+06	4.28351e+06	4.34177e+06	81190	74166	1	1		PWP1	55.8	31	11	74	11
Q9UKM9	RALY	RNA-binding protein Raly	RNA Binding	3.321e+06	3.42176e+06	2.79508e+06	3.37543e+06	275740	199845	1	1		RALY	32.4	26	9	62	9
Q9NW13	RBM28	RNA-binding protein 28	RNA Processing	7.95642e+06	8.22823e+06	6.68086e+06	7.95385e+06	94475.2	4269.75	1	1		RBM28	85.7	30	21	125	21
P42696	RBM34	RNA-binding protein 34	RNA Binding	9.93157e+06	9.29405e+06	8.3848e+06	8.23939e+06	88398.5	56388.4	1	1		RBM34	48.5	42	18	112	18
Q9Y2P8	RCL1	RNA 3'-terminal phosphate cyclase-like protein	rRNA Processing	754617	777508	597005	629014	23303.9	10064.7	1	1		RCL1	40.8	15	5	17	5
Q9GZR2	REXO4	RNA exonuclease 4	rRNA Processing	574455	520931	447428	394988	0	0	1	1		REXO4	46.6	9	4	19	4
Q9H7B2	RPF2	Ribosome production factor 2 homolog	Ribosome Biogenesis	4.5696e+06	4.41279e+06	3.6661e+06	3.41036e+06	65019	60479.7	1	1		RPF2	35.6	38	10	80	10
Q6DKI1	RPL7L1	60S ribosomal protein L7-like 1	rRNA Processing	968818	852214	727588	694524	42072.2	22948.6	1	1		RPL7L1	28.6	16	3	19	3
P56182	RRP1	Ribosomal RNA processing protein 1 homolog A	rRNA Processing	245909	279911	231394	315679	24998.4	0	1	1		RRP1	52.8	5	2	8	2
Q9Y3B9	RRP15	RRP15-like protein	rRNA Processing	1.29867e+06	1.18704e+06	931951	1.00676e+06	15183.7	23153.2	1	1		RRP15	31.5	16	5	26	5
Q9Y3A4	RRP7A	Ribosomal RNA-processing protein 7 homolog A	rRNA Processing	590109	538569	437754	459085	53989.6	58328.4	1	0.999		RRP7A	32.3	12	3	12	3
O43159	RRP8	Ribosomal RNA-processing protein 8	rRNA Processing	478175	462309	315201	389630	0	0	1	1		RRP8	50.7	14	4	16	4
O43818	RRP9	U3 small nucleolar RNA-interacting protein 2	rRNA Processing	1.4781e+06	1.45201e+06	1.374e+06	1.1243e+06	34673.8	0	1	1		RRP9	51.8	18	8	31	8
Q15050	RRS1	Ribosome biogenesis regulatory protein homolog	Ribosome Biogenesis	1.34016e+07	1.24869e+07	1.08738e+07	1.06454e+07	166178	52125.7	1	1		RRS1	41.2	42	15	115	15
P34741	SDC2	Syndecan-2	Glycosaminoglycan Metabolism	1.70408e+06	2.41121e+06	1.51733e+06	1.14804e+06	0	0	1	1		SDC2	22.1	15	3	14	3
P48594	SERPINB4	Serpin B4	Proteolysis Regulation	1.01469e+06	921926	865167	984721	67292	194715	0.998	0.997		SERPINB4	44.8	52	18	34	7
O60264	SMARCA5	SWI/SNF-related matrix-associated actin-dependent regulator of chromatin subfamily A member 5	Chromatin Modifying	1.78044e+06	1.55827e+06	1.29667e+06	1.69251e+06	257983	210274	0.938	0.65		SMARCA5	121.8	9	11	43	11
A8MWD9	SNRPGP15	Putative small nuclear ribonucleoprotein G-like protein 15	RNA Binding	68726.1	129198	66397.5	111887	10440.1	0	0.998	0.997		SNRPGP15	8.5	26	3	15	3
Q9UHB9	SRP68	Signal recognition particle subunit SRP68	Protein Localization	543330	507832	384644	527892	30527.5	36473.2	1	1		SRP68	70.7	10	5	21	5
O76094	SRP72	Signal recognition particle subunit SRP72	Protein Localization	978022	868721	722498	803751	28889.3	18759.9	1	1		SRP72	74.6	11	6	21	6
O75683	SURF6	Surfeit locus protein 6	Ribosome Biogenesis	1.85589e+06	1.54376e+06	1.44516e+06	1.45787e+06	17214.7	0	1	1		SURF6	41.4	22	7	26	7
P37837	TALDO1	Transaldolase	Carbohydrate Metabolism	26725.6	56795.1	34162.8	37996.3	8362.34	74227.1	0.002	0		TALDO1	37.5	9	3	4	3
Q9NXF1	TEX10	Testis-expressed sequence 10 protein	5FMC	264602	258536	156391	145031	13796.1	8843.4	1	1		TEX10	105.6	5	4	8	4
Q8WVM0	TFB1M	Dimethyladenosine transferase 1, mitochondrial	rRNA Processing	315841	278577	227649	295097	31761.3	58741.6	0.962	0.649		TFB1M	39.5	14	4	8	4
Q13595	TRA2A	Transformer-2 protein homolog alpha	RNA Processing	4.17141e+06	4.04853e+06	3.34688e+06	3.33993e+06	497940	515529	0.998	0.926		TRA2A	32.7	25	7	62	6
P17480	UBTF	Nucleolar transcription factor 1	Regulation of Gene Expression	2.88493e+06	3.66182e+06	1.62836e+06	731825	70525.2	92098.3	1	1		UBTF	89.4	31	22	79	22
Q92900	UPF1	Regulator of nonsense transcripts 1	RNA Processing	6.50123e+06	6.74966e+06	5.61895e+06	5.19459e+06	563840	604409	1	1		UPF1	124.3	36	30	155	30
Q9BRU9	UTP23	rRNA-processing protein UTP23 homolog	rRNA Processing	409147	392678	327595	402472	7429.25	0	1	1		UTP23	28.4	13	3	13	3
Q9GZL7	WDR12	Ribosome biogenesis protein WDR12	Ribosome Biogenesis	997844	868263	750345	720160	87116.8	33205.8	1	1		WDR12	47.7	19	6	20	6
Q9BV38	WDR18	WD repeat-containing protein 18	5FMC	785619	851795	433497	426115	29444.6	50122.4	1	1		WDR18	47.4	16	6	23	6
O15213	WDR46	WD repeat-containing protein 46	rRNA Processing	80484	86633.4	58880.9	72131	0	0	0.924	0.565		WDR46	68	6	2	5	2
P61964	WDR5	WD repeat-containing protein 5	Regulation of Gene Expression	205276	175993	153887	129343	11892.6	23745.5	1	1		WDR5	36.6	8	2	5	2
Q9GZS3	WDR61	WD repeat-containing protein 61	PAF1 Complex	713191	767119	631680	205060	43519.9	70129	1	0.655		WDR61	33.6	24	5	20	5
Q8IWA0	WDR75	WD repeat-containing protein 75	rRNA Processing	167424	175641	136874	135250	42045.6	10646.8	0.999	0.987		WDR75	94.4	5	3	4	3
Q96MU7	YTHDC1	YTH domain-containing protein 1	RNA Processing	598672	710481	490911	495585	54495.7	65897.3	1	0.999		YTHDC1	84.6	5	4	23	4
Q86VM9	ZC3H18	Zinc finger CCCH domain-containing protein 18	RNA Binding	690708	980894	660710	259244	80519.2	169097	0.665	0.163		ZC3H18	106.3	6	6	21	6
Q9NUD5	ZCCHC3	Zinc finger CCHC domain-containing protein 3	RNA Binding	2.70694e+06	2.48495e+06	2.4118e+06	2.06312e+06	20145	6165.31	1	1		ZCCHC3	43.6	32	12	62	12
Q96ME7	ZNF512	Zinc finger protein 512	Regulation of Gene Expression	1.60666e+06	1.34594e+06	1.26376e+06	1.34415e+06	47730.7	46986.9	1	1		ZNF512	64.6	17	7	38	7
Q9H5H4	ZNF768	Zinc finger protein 768	Regulation of Gene Expression	367791	341611	338121	151077	24847.2	18996.6	1	0.998		ZNF768	60.2	4	2	9	2
