# Supplementary material for: Charge-Mediated Pyrin Oligomerization Nucleates Antiviral IFI16 Sensing of Herpesvirus DNA
Source: mBio. 2019 Jul 23;10(4):e01428-19. doi: 10.1128/mBio.01428-19 (PMC6650555; doi:10.1128/mBio.01428-19)
Supplement: TABLE S3 [file mBio.01428-19-st003.xlsx]

## Sheet: Sheet1
Supplemental Table S3. Peptides targeted in GFP IPs during ICP0-RF HSV-1 infection of HFF-1s stably expressing IFI16-GFP (WT, R23K, R23Q) or free GFP at 6 hpi (MOI 10) by targeted MS/MS analysis via PRM.
				Peptide Peak Area
Protein Accession	Protein Gene	Peptide Modified Sequence	Peptide m/z	WT IFI16-GFP	R23K IFI16-GFP	R23A IFI16-GFP	R23Q IFI16-GFP	mEGFP
Q16666	IFI16	EVDATSPAPSTSSTVK	788.889	6217100	10781000	15698000	4851400	ND
	IFI16	TTIYEIQDDR	627.304	2970800	3103900	8427900	3016900	ND
	IFI16	GEFTYYEIQDNTGK	832.876	3221800	2352800	5187800	2868100	ND
Q8N7H5	PAF1	IDPNVLLDPADEK	719.875	1188900	1175800	535410	0	474460
	PAF1	LLEEEIQAPTSSK	722.88	3449500	4474500	4346200	459550	3836800
	PAF1	TEYISTEFNR	630.299	1500900	1503300	2471400	297640	3629100
Q6P1J9	CDC73	AATENIPVVR	535.304	490870	418480	461300	100020	286510
	CDC73	DLLGYLNGEASTSASIDR	941.463	457400	237670	290570	9331	608490
	CDC73	EGIVQTEQIR	586.817	1149700	1894900	1752200	225020	1631900
	CDC73	SVTEGASAR	439.222	160190	108860	101170	23689	78027
Q6PD62	CTR9	NGVQLLSR	443.759	169200	225580	214030	ND	4797.8
	CTR9	NLYAANGIGAVLAHK	756.42	3400000	3326600	2645700	231360	1872800
P29590	PML	ELLEAVDAR	508.275	124020	478260	770240	171730	258260
	PML	NLAQTYLAR	525.29	296500	319410	352170	55626	53387
	PML	AEGVSTPLAGR	529.285	559270	394840	506460	203760	505690
Q9UER7	DAXX	YAMLQDK	434.715	1319200	1245100	1182900	347750	819280
	DAXX	SPMSSLQISNEK	660.827	7070300	17797000	11548000	1074900	18925000
P17480	UBTF	WVEISNEVR	566.293	32074000	11223000	79353000	7570700	66580000
	UBTF	LHPEMSNLDLTK	699.358	1377000	1138900	1055200	232740	426970
	UBTF	FLESLPEEEQQR	752.867	1092500	1471600	1369900	164610	1490000
