# Supplementary material for: Charge-Mediated Pyrin Oligomerization Nucleates Antiviral IFI16 Sensing of Herpesvirus DNA
Source: mBio. 2019 Jul 23;10(4):e01428-19. doi: 10.1128/mBio.01428-19 (PMC6650555; doi:10.1128/mBio.01428-19)
Supplement: TABLE S2 [file mBio.01428-19-st002.xlsx]

## Sheet: Sheet1
Supplemental Table S2. List of putative GFP-IFI16 interactions in HEK293Ts excluded based on high frequency presence in the CRAPome repository. Related to Figure 2.
Gene	Accession	Description	Percentage of Total Control Isolations Contaminated (n=552 Isolations)	Average Spectral Counts	Maximum Spectral Counts
HIST1H1C	P16403	Histone H1.2	81.5217	14.7	127
HIST1H1D	P16402	Histone H1.3	79.1667	11.4	78
HIST2H2AA3	Q6FI13	Histone H2A type 2-A	73.3696	11.5	210
RPS3	P23396	40S ribosomal protein S3	72.1014	14.8	68
RPS14	P62263	40S ribosomal protein S14	71.7391	5.6	30
NCL	P19338	Nucleolin	71.1957	23.1	173
RPL23	P62829	60S ribosomal protein L23	68.8406	5.8	48
HNRNPM	P52272	Heterogeneous nuclear ribonucleoprotein M	66.3043	18.7	154
RPS8	P62241	40S ribosomal protein S8	65.0362	8.7	46
RPS4X	P62701	40S ribosomal protein S4, X isoform	63.7681	10.7	60
RPL23A	P62750	60S ribosomal protein L23a	63.587	5.7	29
RPL13	P26373	60S ribosomal protein L13	63.4058	6.6	50
RPL11	P62913	60S ribosomal protein L11	63.2246	5	23
RPLP2	P05387	60S acidic ribosomal protein P2	62.3188	7.3	120
RPS18	P62269	40S ribosomal protein S18	62.3188	6.3	34
RPS6	P62753	40S ribosomal protein S6	61.413	7.4	55
RPLP0	P05388	60S acidic ribosomal protein P0	60.6884	9.2	57
RPL4	P36578	60S ribosomal protein L4	60.6884	12.2	82
RPL19	P84098	60S ribosomal protein L19	59.7826	3.8	64
RPL12	P30050	60S ribosomal protein L12	59.6014	5.7	28
RPS3A	P61247	40S ribosomal protein S3a	59.4203	9.4	56
RPS2	P15880	40S ribosomal protein S2	58.6957	9.1	68
RPL22	P35268	60S ribosomal protein L22	58.6957	3.6	31
RPL7A	P62424	60S ribosomal protein L7a	58.3333	8.9	57
RPL24	P83731	60S ribosomal protein L24	58.1522	5.1	22
RPS16	P62249	40S ribosomal protein S16	57.971	6.8	42
RPL27A	P46776	60S ribosomal protein L27a	57.6087	3.8	19
RPL18	Q07020	60S ribosomal protein L18	57.2464	6.4	59
HNRNPC	P07910	Heterogeneous nuclear ribonucleoproteins C1/C2	56.3406	9.5	59
RPS12	P25398	40S ribosomal protein S12	56.1594	6.9	51
RPL6	Q02878	60S ribosomal protein L6	55.9783	13	219
RPS25	P62851	40S ribosomal protein S25	55.4348	4.4	18
SERBP1	Q8NC51	Plasminogen activator inhibitor 1 RNA-binding protein	55.2536	11.7	104
YBX3	P16989	Y-box-binding protein 3	55.2536	6.6	68
RPLP1	P05386	60S acidic ribosomal protein P1	54.8913	3.7	39
PABPC1	P11940	Polyadenylate-binding protein 1	54.7101	12	97
RPS20	P60866	40S ribosomal protein S20	54.1667	4.6	22
RPL9P9	P32969	60S ribosomal protein L9	54.1667	6.2	80
RPS7	P62081	40S ribosomal protein S7	53.9855	8.3	48
RPL7	P18124	60S ribosomal protein L7	53.8043	8.5	60
RPS28	P62857	40S ribosomal protein S28	53.8043	3.1	17
RPL17	P18621	60S ribosomal protein L17	53.6232	5.5	35
RPL29	P47914	60S ribosomal protein L29	53.2609	2.8	60
RPL5	P46777	60S ribosomal protein L5	52.8986	8.8	63
RPL3	P39023	60S ribosomal protein L3	52.3551	11.1	135
DDX21	Q9NR30	Nucleolar RNA helicase 2	52.3551	15.2	82
RPS9	P46781	40S ribosomal protein S9	52.3551	6.9	32
RPS19	P39019	40S ribosomal protein S19	52.3551	7.3	61
RPS10	P46783	40S ribosomal protein S10	51.4493	5.5	34
DHX15	O43143	Pre-mRNA-splicing factor ATP-dependent RNA helicase DHX15	51.4493	11.1	165
RPS15A	P62244	40S ribosomal protein S15a	51.2681	5.7	34
RPL8	P62917	60S ribosomal protein L8	51.2681	6.4	42
RPS24	P62847	40S ribosomal protein S24	51.087	5.8	36
SNRPD1	P62314	Small nuclear ribonucleoprotein Sm D1	50.9058	5.8	66
RPS23	P62266	40S ribosomal protein S23	50.7246	5	30
SNRPD3	P62318	Small nuclear ribonucleoprotein Sm D3	50.3623	6.1	170
RPL31	P62899	60S ribosomal protein L31	50.1812	4.1	23
RPL14	P50914	60S ribosomal protein L14	50	4.5	34
RPL27	P61353	60S ribosomal protein L27	49.4565	4.5	46
RPS17	P08708	40S ribosomal protein S17	49.4565	5.2	52
SNRPD2	P62316	Small nuclear ribonucleoprotein Sm D2	49.4565	4.5	38
RPSA	P08865	40S ribosomal protein SA	49.0942	7.4	66
RPL15	P61313	60S ribosomal protein L15	49.0942	8.1	43
EIF4A3	P38919	Eukaryotic initiation factor 4A-III	48.913	6.5	44
RPS26	P62854	40S ribosomal protein S26	48.5507	4.1	65
RPS13	P62277	40S ribosomal protein S13	48.1884	5	21
RPS5	P46782	40S ribosomal protein S5	48.1884	4.8	22
RPL10	P27635	60S ribosomal protein L10	48.0072	5.9	42
PABPC4	Q13310	Polyadenylate-binding protein 4	47.8261	9.2	71
SNRPB	P14678	Small nuclear ribonucleoprotein-associated proteins B and B'	47.1014	8.7	192
RPL28	P46779	60S ribosomal protein L28	46.558	7.1	64
RPS11	P62280	40S ribosomal protein S11	46.0145	5.9	25
RPL35	P42766	60S ribosomal protein L35	45.8333	3.9	53
RPL13A	P40429	60S ribosomal protein L13a	45.6522	6.5	60
RPL21	P46778	60S ribosomal protein L21	45.6522	5.5	36
FBL	P22087	rRNA 2'-O-methyltransferase fibrillarin	45.1087	6	35
RACK1	P63244	Receptor of activated protein C kinase 1	44.2029	7.2	47
RPL18A	Q02543	60S ribosomal protein L18a	41.8478	6.2	37
SF3B2	Q13435	Splicing factor 3B subunit 2	41.4855	13.5	83
IGF2BP1	Q9NZI8	Insulin-like growth factor 2 mRNA-binding protein 1	40.0362	8.9	48
RPL10A	P62906	60S ribosomal protein L10a	39.6739	8.2	44
DDX50	Q9BQ39	ATP-dependent RNA helicase DDX50	38.7681	4.5	24
H1FX	Q92522	Histone H1x	38.4058	5.3	26
RPL35A	P18077	60S ribosomal protein L35a	35.6884	4.4	23
MYBBP1A	Q9BQG0	Myb-binding protein 1A	35.3261	10.5	57
RPS21	P63220	40S ribosomal protein S21	35.1449	3.7	19
RPL36	Q9Y3U8	60S ribosomal protein L36	34.2391	3	12
RPL30	P62888	60S ribosomal protein L30	34.2391	5.2	25
RPL34	P49207	60S ribosomal protein L34	33.5145	3.2	12
XRN2	Q9H0D6	5'-3' exoribonuclease 2	33.3333	4.1	20
NOP2	P46087	Probable 28S rRNA (cytosine(4447)-C(5))-methyltransferase	32.0652	6.1	40
IGF2BP3	O00425	Insulin-like growth factor 2 mRNA-binding protein 3	32.0652	6.6	34
RSL1D1	O76021	Ribosomal L1 domain-containing protein 1	30.9783	6.8	42
RPL37A	P61513	60S ribosomal protein L37a	30.7971	3.5	19
EIF6	P56537	Eukaryotic translation initiation factor 6	29.1667	2.4	11
LARP1	Q6PKG0	La-related protein 1	29.1667	12.5	56
RPL36A	P83881	60S ribosomal protein L36a	28.8043	3	28
RPL32	P62910	60S ribosomal protein L32	26.9928	4.7	37
HP1BP3	Q5SSJ5	Heterochromatin protein 1-binding protein 3	26.087	5	24
MRPL12	P52815	39S ribosomal protein L12, mitochondrial	26.087	3	9
NOP56	O00567	Nucleolar protein 56	25.7246	6.1	50
NOP58	Q9Y2X3	Nucleolar protein 58	25.1812	5.5	40
BRIX1	Q8TDN6	Ribosome biogenesis protein BRX1 homolog	24.2754	3.5	22
RRP1B	Q14684	Ribosomal RNA processing protein 1 homolog B	23.913	4.4	27
SRSF9	Q13242	Serine/arginine-rich splicing factor 9	23.3696	4.1	25
MKI67	P46013	Antigen KI-67	22.4638	60.3	368
SNU13	P55769	NHP2-like protein 1	22.2826	2.6	10
DKC1	O60832	H/ACA ribonucleoprotein complex subunit 4	22.2826	4	17
EBNA1BP2	Q99848	Probable rRNA-processing protein EBP2	21.9203	4.9	33
GTPBP4	Q9BZE4	Nucleolar GTP-binding protein 1	21.7391	4.6	21
DHX30	Q7L2E3	Putative ATP-dependent RNA helicase DHX30	21.3768	8.3	48
DDX18	Q9NVP1	ATP-dependent RNA helicase DDX18	21.3768	5	24
NAT10	Q9H0A0	RNA cytidine acetyltransferase	21.1957	12.1	85
